# Supplementary material for: Combining ability and heterosis analysis for mineral content in the leafy vegetable Gynandropsis gynandra (L.) Briq
Source: PLoS One. 2025 Sep 12;20(9):e0332095. doi: 10.1371/journal.pone.0332095 (PMC12431277; doi:10.1371/journal.pone.0332095)
Supplement: S2 Table — (XLSX) [file pone.0332095.s002.xlsx]

## Sheet: S2 Table
S2 Table. Phenotypic values of leaf minerals content of 118 experimental hybrids and their 26 parents of Gynandropsis gynandra evaluated in 2019 and 2020.
Year	Genotype	Ca	Mg	P	K	Na	Fe	Cu	Mn	Zn
2019	P13 × P01	24.85	2.71	7.35	35.8	0.78	187.25	10.28	25.01	55.77
2019	P13 × P02	24.66	2.11	6.86	28.15	0.5	143.49	10.64	28.6	70.28
2019	P13 × P03	25.51	3.89	8.9	26.62	1.07	290.38	9.2	40.25	92.09
2019	P13 × P05	21.53	2.56	8.38	22.23	0.87	96.76	11.28	27.36	116.7
2019	P13 × P06	22.82	2.97	7.75	22.64	0.87	142.02	10.99	20.72	91.99
2019	P13 × P10	43.44	6.25	5.1	20.57	1.08	134.14	8.15	36.32	35.33
2019	P13 × P11	37.1	4.66	10.9	25.99	0.76	208.4	8.29	47.13	66.02
2019	P13 × P12	39.56	4.92	6.62	27.05	1.17	123.9	16.18	74.14	54.23
2019	P14 × P01	31.45	5.69	8.04	22.89	0.94	238.75	10.21	50.46	199.64
2019	P14 × P02	22.12	2.3	7.55	30.83	0.73	126.29	13.06	56.51	79.88
2019	P14 × P03	25.29	3.67	9.04	25.93	1.12	197.29	11.23	34.13	77.39
2019	P14 × P05	25.76	2.8	8.5	25.73	0.96	111.5	9.53	52.57	106.35
2019	P14 × P06	25.65	3.39	8.32	23.58	0.87	167.7	12.42	35.99	103.56
2019	P14 × P08	20.66	3.79	9.06	16.97	1.81	104.15	5.73	40.32	35.96
2019	P14 × P10	42.55	4.63	6.6	27.27	1.04	208.26	14.74	45.47	41.82
2019	P14 × P11	33.95	3.48	8.21	23.19	0.79	165.05	8.15	74.99	51.23
2019	P14 × P12	32.56	3.93	7.1	25.22	0.68	137.6	12.22	37.06	47.69
2019	P15 × P02	33.24	4.33	7.34	22.65	0.49	136.57	8.59	59.69	50.04
2019	P15 × P03	22.77	3.41	4.99	21.78	0.42	150.81	7.31	45.73	186.16
2019	P15 × P04	26.12	4.55	6.87	21.86	0.47	133.98	11.09	61.09	57.69
2019	P15 × P05	29.89	3.92	12.43	20.52	0.54	139.13	13.63	22.86	151.61
2019	P15 × P07	33.29	3.59	11.83	23.85	0.86	108.21	10.67	70.96	79.44
2019	P15 × P08	15.56	2.1	11.51	24.54	1.1	143.21	5.9	56.79	81.47
2019	P15 × P09	32.89	4.36	7.46	22.78	1.07	152.03	11.13	26.87	46.25
2019	P15 × P11	43.33	4.39	9.55	24.88	0.84	168.12	16.77	56.14	48.07
2019	P15 × P12	46.42	5.13	10.22	24.63	0.87	161.44	13.46	47.27	52.15
2019	P16 × P01	35.16	5.98	9.62	26.61	1.22	141	9.08	53.21	45.33
2019	P16 × P02	28.71	2.57	12.66	25.8	0.8	199.67	12.96	37.19	69.15
2019	P16 × P03	18.81	1.67	5.66	25.61	0.68	181.74	8.6	25.48	64.66
2019	P16 × P05	25.81	2.64	11.88	26.52	0.98	157.85	13.45	53.07	122.83
2019	P16 × P06	22.95	2.36	10.81	25.49	0.92	382.93	8.73	67.66	103.25
2019	P16 × P07	23.34	1.68	8.83	26.02	0.7	50.09	8.11	25.37	77.3
2019	P16 × P08	16.65	2.36	9.39	21.26	0.83	160.95	10.4	44.23	64.77
2019	P16 × P09	26.94	3.51	7.29	24.64	0.99	178.74	13.92	93.31	47.66
2019	P16 × P10	19.07	2.36	6.88	33.96	1.36	222.49	21.22	23.46	50.19
2019	P16 × P11	26.83	1.99	9.92	28.04	0.79	268.13	18.8	26.31	62.18
2019	P16 × P12	28.77	2.85	6.27	24.53	0.89	157.09	16.58	29.11	59.05
2019	P17 × P01	23.05	2.93	7.12	26.4	0.49	114.18	8.56	50.89	81.88
2019	P17 × P02	27.6	2.76	8.27	22.69	0.38	174.46	9.27	42.57	54.92
2019	P17 × P03	28.77	4.76	9.54	25.05	0.7	150.81	9.47	32.8	94.12
2019	P17 × P04	33.54	5.84	10.17	24.14	0.51	105.66	11.51	89.25	63.1
2019	P17 × P06	26.38	3.69	9.35	23.97	0.44	129.7	9.38	57.25	98.26
2019	P17 × P07	25.47	2.2	6.54	22.05	0.43	76.61	9.2	37.96	76.98
2019	P17 × P08	18.78	2.68	9.97	23.9	1.09	210.04	9.19	44.4	67.85
2019	P17 × P10	21.68	2.29	6.22	27.39	0.96	143.6	10.83	40.26	47.68
2019	P17 × P12	32.81	4.47	6.28	24.16	0.74	128.42	16.21	38.89	47.58
2019	P18 × P01	22.87	2.58	10.14	22.52	0.51	178.27	9.87	32.49	70.04
2019	P18 × P02	24.65	2.16	9.78	20.23	0.59	128.45	9.95	32.13	54.93
2019	P18 × P03	31.41	5.87	7.16	17.24	0.51	140.87	7.99	19.63	83.25
2019	P18 × P04	24.49	4.27	10.58	21.47	0.65	174.6	10.97	29.65	76.63
2019	P18 × P06	21.37	1.89	12.52	23.64	0.56	153.75	11.23	72.59	104.3
2019	P18 × P07	36.83	3.86	13.35	22.55	0.82	138.85	11.33	29.95	71.11
2019	P18 × P08	14.74	1.91	9.72	21.68	0.96	171.42	8.4	63.88	86.98
2019	P18 × P09	27.84	3.96	10.54	26.97	1.15	476.86	18.52	50.48	73.05
2019	P18 × P10	34.57	3.5	8.53	27.29	0.96	136.82	12.08	24.16	43.06
2019	P19 × P01	28.37	4.21	7.19	25.53	0.64	124.95	6.92	29.69	54.21
2019	P19 × P02	27.85	2.42	8.8	22.2	0.9	133.32	11.54	33.08	54.5
2019	P19 × P03	29.8	5.99	6.91	18.84	0.72	167.7	7.55	31.49	86.09
2019	P19 × P04	22.83	2.59	11.56	25.1	0.71	137.83	9.27	41.38	64.29
2019	P19 × P05	31.28	4.64	8.73	22.46	0.93	78.33	8.19	40.32	96.31
2019	P19 × P06	28.16	3.43	8.37	21.19	0.69	132.1	11.45	42.98	100.75
2019	P19 × P07	23.53	1.77	9.6	25.46	0.75	62.04	7.57	35.53	66.41
2019	P19 × P08	17.61	2.34	10.64	22.14	0.9	296.08	11.07	41.04	87.58
2019	P19 × P09	31.6	3.68	9.41	25.18	1.29	245.34	16.17	113.36	56.47
2019	P19 × P10	36.71	4.54	5.84	25.66	0.98	146.36	11.51	48.66	43.41
2019	P19 × P11	31.04	3.15	10.05	25.15	0.71	182.4	7.56	63.63	51.27
2019	P19 × P12	34.65	3.35	5.93	25.96	0.89	123.36	13.22	30.95	61.48
2019	P20 × P01	28.06	3.17	9.73	25.56	0.7	190.17	10.1	65.64	222.78
2019	P20 × P02	27.01	2.92	9.83	23.85	1.06	123.86	10.6	47.77	62.41
2019	P20 × P03	27.5	3.66	8.84	23.07	0.81	176.65	10.52	52.31	104.98
2019	P20 × P04	19.84	2.07	12.58	24.61	0.68	142.66	10.21	20.71	78.76
2019	P20 × P07	34.56	5.35	11.39	25.43	0.83	155.1	11.52	60.56	70.99
2019	P20 × P09	30.22	3.18	9.33	26.97	0.98	194.08	13.84	31.22	46.33
2019	P20 × P10	30.16	2.48	6.21	27.82	0.88	97.31	11.67	28.62	29.88
2019	P20 × P11	31.01	3.05	14.78	26.71	1.23	148.62	8.12	54.03	59.19
2019	P20 × P12	41.01	5.31	6.15	22.62	0.85	126.94	9.29	29.97	56.48
2019	P21 × P01	17.56	1.39	7.16	20.69	0.34	274.52	8.46	26.37	189.1
2019	P21 × P04	26.25	3.18	11.02	24.61	1.07	246.93	10.11	27.04	86.38
2019	P21 × P06	37.51	5.98	9.62	20.99	0.91	113.64	12.22	40.27	105.18
2019	P21 × P07	23.49	2.89	8.51	22.03	0.51	162.26	10.14	57.12	71.7
2019	P21 × P08	19.57	2.77	11.3	24.59	1.69	189.89	7.33	52.33	62.67
2019	P21 × P09	38.06	4.69	9.9	25.36	1.22	176.4	15.16	78.2	68.07
2019	P22 × P01	31.79	6.19	7.53	23.89	0.8	160.82	7.36	63.45	180.92
2019	P22 × P03	29.25	5.23	8.81	24.17	0.74	180.15	8.03	34.5	66.03
2019	P22 × P05	25.66	3.5	10.42	25.02	0.85	72.6	9.32	47.71	112.73
2019	P22 × P06	29.77	3.4	8.75	21.76	0.53	157.19	11.27	22.98	101.1
2019	P22 × P08	17.97	2.8	10.74	23.3	0.84	225.64	7.81	54.96	58.49
2019	P22 × P10	41.02	5.76	6.64	27.08	1.21	165.71	13.89	45.01	51.94
2019	P22 × P11	45.27	6.89	10.56	22.64	1.17	164.87	6.7	60.94	49.73
2019	P22 × P12	35.97	3.84	4.5	21.94	0.82	150.56	12.48	42.85	32.64
2019	P23 × P01	22.26	3.14	8.54	20.61	0.46	163.04	8.12	31.9	166.66
2019	P23 × P02	25.42	1.82	9.84	20.7	0.46	178.57	9.14	35.35	60.4
2019	P23 × P03	21.17	2.29	9.6	24.55	0.58	167.38	6.22	43.93	60.51
2019	P23 × P05	28.81	4.14	8.95	22.64	0.74	109.89	9.05	43.6	95.88
2019	P23 × P08	25.55	3.91	10.78	33.43	1.52	129.45	9.7	110.47	66.57
2019	P23 × P09	33.12	4.38	10.09	27.87	0.95	200.2	21.3	101.76	67.83
2019	P24 × P02	28.72	2.22	11.93	26.28	0.74	140.26	10.97	49.45	71.56
2019	P24 × P03	28	4.34	10.92	22.67	0.9	299.43	8.77	45.53	85.49
2019	P24 × P04	21.79	2.88	9.9	23.32	0.58	179.61	6.11	22.48	80.79
2019	P24 × P05	20.78	2.71	8.29	26.67	0.55	152.65	7.75	34.18	57.3
2019	P24 × P09	27.09	3.25	9.87	27.08	0.99	148.35	12.87	36.98	49.35
2019	P25 × P01	37.65	8.15	5.89	20.17	0.86	172.3	8.62	48.2	51.19
2019	P25 × P02	30.16	3.29	5.64	18.38	0.58	118.12	7.16	35.15	43.33
2019	P25 × P03	32.4	6.84	7	23.15	1.34	224.95	6.65	26.86	87.98
2019	P25 × P04	33.9	7.93	8.39	20.29	0.93	117.43	10.37	22.17	66.67
2019	P25 × P05	35.34	7.34	6.82	20.05	0.97	123.57	9.72	58.98	110.31
2019	P25 × P07	41.29	6.45	6.1	19.31	1.15	88.5	9.69	58.43	66.05
2019	P25 × P10	43.68	6.17	5.87	23.7	1.29	178.9	11.86	37.54	36.15
2019	P25 × P11	40.83	4.55	9.76	23.57	0.78	181.56	5.49	35.53	54.83
2019	P25 × P12	49.03	7.42	5.64	25.06	1.17	132.3	19	22.79	38
2019	P26 × P01	24.9	3.13	5.63	27.05	0.43	167.5	9.41	48.67	47.6
2019	P26 × P02	32.63	3.89	8.09	20.34	0.52	128.69	9.86	54.62	57.43
2019	P26 × P05	22.26	2.79	8.56	22.35	0.59	129.11	10.83	47.83	115.52
2019	P26 × P06	23.24	3.13	7.62	22.73	0.83	137.08	9.37	21.7	91.61
2019	P26 × P07	26.61	2.45	7.27	20.21	0.5	83.51	9.91	34.25	69.02
2019	P26 × P10	41.58	5.72	7.33	27.71	1.3	158.4	16.24	30.51	53.75
2019	P26 × P11	48.53	8.51	10.56	22.38	0.68	172.14	11.01	43.43	50.16
2019	P26 × P12	48.24	8.07	6.03	22.32	0.9	129.89	10.12	21.58	36.3
2020	P13 × P01	16.88	5.74	10.43	39.98	0.9	144.22	7.95	280.49	67.72
2020	P13 × P02	19.81	4.86	12.73	41.03	0.75	139.41	11.24	176.81	58.4
2020	P13 × P03	18.63	6.12	9.44	36.01	0.98	136.26	7.52	308.51	65.94
2020	P13 × P05	12.28	5.15	10.49	39.28	1.08	159.87	8.67	311.43	63.59
2020	P13 × P06	17.23	5.44	10.09	37.99	1.04	140.42	9.44	215.43	52.1
2020	P13 × P10	20.96	7.19	11.79	49.83	0.96	154.49	8.01	492.02	69.43
2020	P13 × P11	19.85	6.46	10.34	48.59	1.16	125.37	8.39	375.17	63.4
2020	P13 × P12	16.99	5.67	10.05	46.84	0.9	118.07	10.01	463.51	65.25
2020	P14 × P01	18.87	6.42	10.24	41.68	0.97	135.41	9.38	393.82	66.54
2020	P14 × P02	19.17	5.64	10.98	41.6	1.04	179.3	10.29	351.93	58.52
2020	P14 × P03	25.73	7.28	10.77	41.57	0.69	151.47	11.15	443.22	72.56
2020	P14 × P05	17.71	6.78	12.7	44.13	1.08	166.89	8.52	266.78	109.5
2020	P14 × P06	20.61	5.43	9.92	48.01	0.73	91.32	5.4	275.25	43.72
2020	P14 × P08	16.26	5.4	12.03	44.04	0.78	149.46	9.2	332.69	71.84
2020	P14 × P10	23.15	7.69	9.6	48.9	1.11	130.81	7.56	267.88	64.16
2020	P14 × P11	25.26	7.41	12.26	48.75	0.88	157.2	8.97	329.34	83.22
2020	P14 × P12	17.34	6.85	9.53	48.86	1.19	90.24	6.76	217.38	51.55
2020	P15 × P02	24.42	6.76	10.38	48.6	0.97	95.42	7.49	350.83	63.54
2020	P15 × P03	19.83	6.46	10.38	50.44	0.89	140.03	7.61	346.56	60.44
2020	P15 × P04	12.37	4.97	11.46	41.37	0.64	129.88	12.22	348.28	70.13
2020	P15 × P05	17.73	5.78	11.46	46.12	0.81	130.51	7.94	332.39	72.4
2020	P15 × P07	18.79	5.34	7.46	44.56	1	96.3	6.37	371.13	53.63
2020	P15 × P08	14.04	5.9	11.67	42.13	0.75	151.17	10.54	284.84	59.97
2020	P15 × P09	18.53	6.59	10.44	44.53	0.77	141.34	6.98	238.28	58.37
2020	P15 × P11	22.17	7.73	10.74	52.18	0.95	163.14	9.43	461.07	76.27
2020	P15 × P12	20.43	6.41	8.77	35.32	0.91	252.21	6.31	238.15	59.37
2020	P16 × P01	17.97	5.32	10.65	47.9	0.75	132.92	6.38	267.97	68.34
2020	P16 × P02	16.07	5.13	10.07	43.46	1.02	136.79	13.1	423.46	76.72
2020	P16 × P03	17.98	5.48	9.38	49.98	0.96	121.86	8.16	347.82	66.73
2020	P16 × P05	17.05	5.36	10.04	48.62	0.97	99.25	8.65	306.38	75.89
2020	P16 × P06	13.32	5.22	10.49	42.96	0.87	142.1	10.07	278.7	82.56
2020	P16 × P07	17.72	5.57	9.87	44.15	0.8	142.64	11.06	301.05	79.87
2020	P16 × P08	14.8	6.07	10.93	35.75	0.89	174.5	11.46	452.82	91
2020	P16 × P09	13.52	4.44	8.88	45.04	0.76	131.64	7.8	256.9	106.96
2020	P16 × P10	15.71	4.86	7.76	46.45	1.53	105.43	4.15	346.52	44.76
2020	P16 × P11	15.88	5.29	10.13	53.66	1.02	123.74	8.16	337.26	85.14
2020	P16 × P12	14.77	4.47	8.98	44	1.35	131.31	11.72	382.74	74.36
2020	P17 × P01	16.85	5.81	10.06	37.37	0.78	141.41	8.77	374.45	81.26
2020	P17 × P02	17.64	5.83	9.84	41.8	0.93	121.74	7.7	284.52	71.99
2020	P17 × P03	16.32	5.4	8.28	39.96	0.77	130.03	7.54	309.72	72.37
2020	P17 × P04	17.29	6.72	9.18	40.74	0.79	124.72	8.75	381.67	72.58
2020	P17 × P06	17.81	6.05	9.76	44.06	3.21	161.37	9.23	306.26	88.33
2020	P17 × P07	19.86	5.93	8.32	50.78	1.09	106.8	7.32	462.1	70.01
2020	P17 × P08	17.48	6.7	10.57	38.2	0.96	111.37	13.79	370.19	82.19
2020	P17 × P10	13.13	5.44	9.62	48.83	0.74	105.26	7.23	260.65	96.12
2020	P17 × P12	19.58	6.14	9.42	40.74	0.75	107.7	7.37	305.83	66.54
2020	P18 × P01	18.31	5.94	10.88	43.43	0.8	127.75	10.02	293.44	73.17
2020	P18 × P02	15.17	4.94	11.27	33.72	0.44	146.83	11.62	304.89	65.46
2020	P18 × P03	16.56	5.12	9.88	43.68	0.76	142.44	10.54	306.36	69.17
2020	P18 × P04	15.81	6.16	10.83	46.63	0.82	146.54	8.8	405.95	75.43
2020	P18 × P06	16.13	5.43	9.91	36.78	0.71	130.51	9.12	225.18	47.21
2020	P18 × P07	13.42	4.52	9.65	35.99	0.72	109.62	9.64	396.57	58.48
2020	P18 × P08	11.86	4.12	10.02	28.13	0.48	199.6	12.9	311.75	76.69
2020	P18 × P09	13.68	5.33	10.57	46.03	1.05	110.69	8.8	254.97	79.6
2020	P18 × P10	21.11	7.07	9.47	50.06	1.2	121.25	7.74	309.19	48
2020	P19 × P01	15.57	5.52	10.8	39.89	0.88	144.91	7.55	288.72	68.31
2020	P19 × P02	15.72	5.1	10.87	42.43	0.75	140.79	9.46	427.29	58.14
2020	P19 × P03	18.03	4.88	10.83	43.23	0.63	143.76	8.75	362.5	64.73
2020	P19 × P04	18.04	5.62	9.54	47.08	0.89	207.41	5.7	283.26	52.97
2020	P19 × P05	16.07	5.09	9.19	45.48	1	297.88	6.3	366.82	59.32
2020	P19 × P06	15.92	5.6	9.6	43.65	1.03	126.69	9.78	431.12	65.14
2020	P19 × P07	19.52	5.27	8.95	45.49	0.7	142.41	8.63	251.54	62.71
2020	P19 × P08	13.25	4.89	10.46	26.69	0.83	154.63	9.71	281.59	66.02
2020	P19 × P09	15.79	6.59	12.68	43.26	1.39	312.6	11.87	307.91	79.08
2020	P19 × P10	16.68	5.95	9.93	44.83	3.24	186.07	7.97	291.76	72.76
2020	P19 × P11	24.78	7.78	10.74	43.09	1.01	125.33	8.75	427.63	69.19
2020	P19 × P12	17.33	5.97	10.03	46.49	1.26	125.02	8.17	327.68	55.88
2020	P20 × P01	16.67	5.22	9.43	48.57	0.87	123.95	5.93	331.04	72.11
2020	P20 × P02	20.14	6.85	9.65	48.56	1.04	117.62	6.79	324.41	66.57
2020	P20 × P03	19.1	6.01	9.91	50.18	0.92	106.5	8.2	332.97	75.31
2020	P20 × P04	15.87	6.08	11.01	46.96	0.82	145.48	9.97	258.16	77.04
2020	P20 × P07	21.03	6.52	11.12	46.65	0.82	88.48	7.98	321.73	102.42
2020	P20 × P09	18.55	7.98	12.23	47.2	1.09	106.2	9.91	544.69	122.79
2020	P20 × P10	17.54	6.72	10.58	45.92	1.03	107.19	10.02	437.22	73.75
2020	P20 × P11	18.15	5.87	10.37	47.78	1.09	116.78	8.51	318.45	84.79
2020	P20 × P12	14.5	5.61	9.52	48.86	2.66	152.07	9.67	322.41	59.51
2020	P21 × P01	21.7	8.25	11.2	48.85	0.94	505.06	9.36	340.89	160.38
2020	P21 × P04	16.81	5.55	9.57	46.27	0.77	101.97	6.22	240.71	56.42
2020	P21 × P06	15.52	4.34	8.84	38.24	0.99	79.86	8.15	324.9	45.47
2020	P21 × P07	17.63	5.47	8.51	47.46	0.94	99.92	5.64	357.52	58.42
2020	P21 × P08	12.37	4.95	10.32	30.24	0.65	123.36	7.94	266.56	86.92
2020	P21 × P09	14.68	5.15	12.09	47.54	1.24	169.79	9.36	445.99	60.1
2020	P22 × P01	14.73	4.92	10.98	42.19	0.78	173.49	9.06	317.34	73.13
2020	P22 × P03	16.13	5.3	10.72	47.92	0.76	146.69	9.85	482.2	75.57
2020	P22 × P05	16.71	6.43	10.3	43.16	0.7	141.55	7.88	369.31	86.39
2020	P22 × P06	13.99	5.54	12.09	50.11	1	123.27	12.4	411.32	72.47
2020	P22 × P08	15.41	7.31	12.76	43.35	0.91	177.5	11	342.39	111.23
2020	P22 × P10	13.85	5.25	9.65	37.73	0.73	212.51	8.12	476.4	59.13
2020	P22 × P11	17.85	6.49	10.63	48.98	0.98	147.98	11.64	456.08	74.11
2020	P22 × P12	18.02	6.11	10.26	43.98	0.84	145.91	8.22	303.82	77.4
2020	P23 × P01	15.95	5.6	10.86	50.96	0.82	121.81	7	458.65	76.97
2020	P23 × P02	21.33	5.78	8	51	0.93	83.03	2.62	262.64	37.24
2020	P23 × P03	13.92	5.75	10.71	48.07	0.95	145.05	6.67	343.03	65.33
2020	P23 × P05	15.42	6.34	12.02	45.13	0.98	130.2	9.1	321.08	78.51
2020	P23 × P08	14.7	5.85	10.67	41.3	0.63	137.91	8.17	319.54	116.2
2020	P23 × P09	15.28	5.92	11.41	49.38	1.44	111.17	9.98	545.25	57.19
2020	P24 × P02	13.38	5.33	12.05	42.23	0.78	120.71	7.63	195.01	63.08
2020	P24 × P03	18.01	6.37	11.42	52.68	0.94	102	6.54	233.21	57.61
2020	P24 × P04	17.4	6.16	11.11	49.04	1.17	112.51	6.34	203.27	61.8
2020	P24 × P05	15.31	5.45	11.3	42.98	0.61	194.84	25.36	217.94	93.28
2020	P24 × P09	15.39	5.56	12.73	62.71	0.98	107.9	7.32	266.35	78.44
2020	P25 × P01	20.12	6.05	9.51	36.98	0.88	150.4	7.82	382.87	83.63
2020	P25 × P02	18.04	6.6	10.24	41.72	1.07	189.68	7.16	392.19	55.74
2020	P25 × P03	18.91	7.26	9.66	44.8	1.04	122.12	8.9	490.93	74.32
2020	P25 × P04	18.16	6.96	10.74	46.53	0.9	114.44	8.54	366.46	68.28
2020	P25 × P05	21.94	6.83	11.92	53.94	1.12	107.75	6.21	320.32	80.91
2020	P25 × P07	16.8	5.26	12.09	52.53	0.87	150.63	7.73	464.06	84.67
2020	P25 × P10	21.91	7	11.39	41.82	0.9	166.6	6.85	346.21	79.63
2020	P25 × P11	19.52	6.77	8.99	40.05	0.99	91.22	4.96	337.26	68.95
2020	P25 × P12	21.1	8.94	9.48	50.54	1.47	89.32	5.72	492.32	63.49
2020	P26 × P01	21.61	7.03	9.34	37.75	0.64	136.57	8.02	397.67	69.23
2020	P26 × P02	16.65	6.26	9.43	38.11	0.74	141.74	9.79	301.2	56.06
2020	P26 × P05	17.6	7.36	9.98	40.49	0.7	190.2	7.5	391.11	74.08
2020	P26 × P06	22.33	6.67	11.36	41.12	0.77	141.15	9.04	288.99	60.63
2020	P26 × P07	21.37	6.74	8.77	43.81	0.8	131.97	7.4	504.89	77.12
2020	P26 × P10	20.76	6.84	11.55	41.42	0.9	170.8	8.72	250.1	53.44
2020	P26 × P11	19.75	7	9.77	44.93	0.91	139.53	7.4	417.25	49.01
2020	P26 × P12	19.55	7.63	10.3	46.37	0.95	139.53	6.7	302.59	63.49
2019	P01	25.83	2.64	6.17	23.34	0.67	174.67	12.34	24.08	59.76
2019	P02	46.27	9.11	5.26	13.52	1.09	131.39	3.55	26.16	31.28
2019	P03	26.62	2.65	5.84	24.36	0.67	167.53	18.17	29.7	61.73
2019	P04	33.1	3.5	5.65	21.19	1	192.49	9.14	23.61	55.88
2019	P05	37.94	4.7	7.19	22.89	1.47	161.62	5.76	33.24	40.61
2019	P06	19.87	2.48	10.52	21.64	0.87	214.08	8.47	28.77	53
2019	P07	32.24	4.14	7.53	29.48	1.16	218.57	7.31	21.92	64.72
2019	P08	31.07	3.25	7.55	20.01	0.95	149.6	8.12	29.15	58.85
2019	P09	29.14	3.37	8.81	26.22	1.06	136.99	7.07	29.68	42.19
2019	P10	35.95	3.63	6.33	21.98	1.22	166.6	6.96	25.24	36.59
2019	P11	24.22	2.99	7.09	22.18	0.94	152.46	8.43	34.16	47.94
2019	P12	34.95	3.66	5.45	22	1.09	169.64	7.36	21	43.14
2019	P13	25.07	3.27	7.14	25.93	0.85	172.45	11.05	22.15	43.11
2019	P14	32.82	2.85	5.32	21.77	0.66	149.12	9.4	25.53	58.98
2019	P15	33.93	4.59	8.16	19.45	0.74	144.36	8.8	27.83	43.5
2019	P16	20.94	1.97	7.77	24.8	0.96	207.37	10.1	25.94	64.79
2019	P17	42.08	4.37	8.2	22.92	0.9	256.22	7.42	29.22	43.83
2019	P18	27.78	4.1	6.3	24.92	0.99	258.5	9	25.8	42.9
2019	P19	33.39	3.83	10.46	19.63	0.73	202.34	8.81	28.01	43.15
2019	P20	27.89	2.44	5.11	23.14	0.6	130.29	9.88	23.52	52.29
2019	P21	28.4	3.68	6.37	33.12	1.24	242.15	13.35	28.99	53.65
2019	P22	32.82	4.1	8.55	22.89	0.91	182.25	9.02	21.52	59.86
2019	P23	18.99	2.23	13.19	32.87	0.89	263.68	12.08	29.51	73.08
2019	P25	50.82	6.23	5.98	21.29	0.82	156.4	6.74	26.91	52.97
2020	P01	22.37	5.53	6.87	28.01	1.16	130.7	10.5	218.52	52.52
2020	P02	20.59	5.66	8.27	25.85	1	97.69	13.39	124.8	44.43
2020	P03	20.64	6.55	6.79	28.67	1.2	132.15	12.18	202.56	56.73
2020	P04	15.94	5.55	7.97	27.28	0.93	112.32	11.26	99.01	51.96
2020	P05	19.29	6.12	9.67	27.99	1.15	100.93	11.47	86.57	59.72
2020	P06	20.77	5.78	7.25	25.73	1.04	117.99	13.3	192.49	50.42
2020	P07	18.17	4.47	6.48	28.11	0.89	104.1	11.17	154.86	54.2
2020	P08	19.33	8.09	8.06	27.64	1.02	154.04	11.74	423.93	102.02
2020	P09	12.25	5.21	11.06	28.49	0.92	160.88	11.45	206.89	71.51
2020	P10	21.17	7.13	5.77	30.65	1.48	83.27	9.94	285.86	39.91
2020	P11	27.77	8.38	6.39	26.74	1.17	109.16	12.07	161.4	62.67
2020	P12	23.41	8.48	6.16	30.66	1.42	98.55	10.03	328.96	88.54
2020	P13	17.75	5.01	8.62	23.87	1.08	151.12	12.3	89.81	51.46
2020	P14	21.26	7.52	9.29	29.61	1.62	391.21	14.4	356.97	73.24
2020	P15	19.88	6.21	9.93	26.48	0.89	129.4	10.63	49.22	40.41
2020	P16	11.77	3.78	9.99	27.68	1.11	140.75	13.23	143.79	82.71
2020	P17	12.9	4.67	9.69	27.75	1.19	119.85	11.38	212.71	59.48
2020	P18	11.72	5.42	11.29	24.53	1.23	145.09	11.39	173.86	50.72
2020	P19	20.58	7.32	9.54	23.97	1.37	163.03	16	206.72	55.12
2020	P20	13.04	5.73	9.56	29.21	1.06	121.29	11.72	119.36	66.38
2020	P21	12.27	5.52	8.9	29.37	1.49	153.89	15.49	163.1	54.53
2020	P22	16.87	6.16	11.99	30.2	1.02	182.15	12.13	143.82	82.86
2020	P23	20.16	6.68	10.03	32.17	1.17	119.42	12.85	265.68	54.64
2020	P24	12.46	4.73	11.28	26.17	1.02	132.67	11.43	64.1	67.39
2020	P25	20.74	7.08	6.06	22.03	1.23	83.1	9.77	263.74	58.84
2020	P26	19.39	7.17	6.8	23.24	1.05	77.05	11.87	113.87	43.46
